# Supplementary material for: Anti-COVID-19 Vaccination Alters the Menstrual Cycle and Dose Accumulation Enhances the Effect
Source: Medicina (Kaunas). 2024 Jun 8;60(6):956. doi: 10.3390/medicina60060956 (PMC11206152; doi:10.3390/medicina60060956)
Supplement: Supplementary file 1 [file medicina-60-00956-s001.zip]

Archive with 1 entries (1 files):
- medicina-2973181-supplementary.pdf
